# Supplementary material for: A Smart Glove Digital System Promotes Restoration of Upper Limb Motor Function and Enhances Cortical Hemodynamic Changes in Subacute Stroke Patients with Mild to Moderate Weakness: A Randomized Controlled Trial
Source: J Clin Med. 2022 Dec 10;11(24):7343. doi: 10.3390/jcm11247343 (PMC9782087; doi:10.3390/jcm11247343)
Supplement: Supplementary file 1 [file jcm-11-07343-s001.zip]

Archive with 1 entries (1 files):
- jcm-2028432-supplementary.pdf
